# Supplementary material for: Association of the human gut microbiota with vascular stiffness
Source: Sci Rep. 2023 Aug 16;13:13348. doi: 10.1038/s41598-023-40178-6 (PMC10432492; doi:10.1038/s41598-023-40178-6)
Supplement: Supplementary file 3 — Supplementary Table S1. [file 41598_2023_40178_MOESM3_ESM.xlsx]

## Sheet: Table S1
Table S1: Permutational Multivariate ANOVA (PERMANOVA) for VS measures (PWV, AIX and ABI)
ASV CLR transformed Euclidean distance matrix was the dependent variable and the models were adjusted for age, sex, BMI, MAP and batch
PWV
	Df	SumOfSqs	R2	F	Pr(>F)
metadata$PWV_cf	1	5036.37	0.000329583	1.01706	0.361
metadata$MAP	1	4742.83	0.000310373	0.957786	0.686
metadata$bmi	1	4886.82	0.000319796	0.986864	0.502
metadata$SEX	1	4596.06	0.000300769	0.928146	0.855
metadata$age	1	4702.15	0.000307711	0.94957	0.758
metadata$batch	4	19803.9	0.00129598	0.999818	0.489
metadata$Run_ID	9	44934.5	0.00294054	1.00825	0.346
Residual	3068	1.51923e+07	0.994195	#N/A	#N/A
Total	3086	1.5281e+07	1	#N/A	#N/A
AIX
	Df	SumOfSqs	R2	F	Pr(>F)
metadata$aix_ao	1	4790.62	0.000313501	0.967421	0.651
metadata$MAP	1	4719.34	0.000308837	0.953029	0.712
metadata$bmi	1	4904.93	0.000320982	0.990507	0.498
metadata$SEX	1	4601.42	0.000301119	0.929214	0.842
metadata$age	1	4702.75	0.00030775	0.949677	0.759
metadata$batch	4	19734.7	0.00129145	0.996313	0.503
metadata$Run_ID	9	45021.2	0.00294621	1.01018	0.307
Residual	3068	1.51926e+07	0.99421	#N/A	#N/A
Total	3086	1.5281e+07	1	#N/A	#N/A
ABI
	Df	SumOfSqs	R2	F	Pr(>F)
metadata$Avg_ABI	1	4348.19	0.000284548	0.878056	0.979
metadata$MAP	1	4795.97	0.000313851	0.96848	0.615
metadata$bmi	1	4968.68	0.000325153	1.00336	0.409
metadata$SEX	1	4608.67	0.000301594	0.930658	0.844
metadata$age	1	4632.9	0.00030318	0.93555	0.819
metadata$batch	4	19741.9	0.00129192	0.996652	0.488
metadata$Run_ID	9	45023.1	0.00294634	1.0102	0.325
Residual	3068	1.51929e+07	0.994233	#N/A	#N/A
Total	3086	1.5281e+07	1	#N/A	#N/A
