# Supplementary material for: Association of the human gut microbiota with vascular stiffness
Source: Sci Rep. 2023 Aug 16;13:13348. doi: 10.1038/s41598-023-40178-6 (PMC10432492; doi:10.1038/s41598-023-40178-6)
Supplement: Supplementary file 4 — Supplementary Table S2. [file 41598_2023_40178_MOESM4_ESM.xlsx]

## Sheet: Table S2
Table S2: Interactions between VS with Sex and Diabetes status as evidence for potential effect measure modification (q-value < 0.1)
The model was adjusted for age, sex, MAP, BMI, diabetes status, BMI and batch
ASV taxonomy	Interacts with	VS index interacting	qval
ASV 121 Faecalibacterium prausnitzii	Sex	ABI	0.0636622
ASV 130 Parabacteroides distasonis	Sex	ABI	0.081762
ASV 14 Faecalibacterium	Diabetes	AIX	0.0642053
ASV 18 Alistipes	Diabetes	ABI	0.0967284
ASV 183 Parabacteroides distasonis	Sex	AIX	0.0151449
ASV 196 Bacteroides	Diabetes	ABI	0.0172159
ASV 468 Family XIII UCG-001	Diabetes	ABI	0.00245735
ASV 7 Agathobacter	Diabetes	ABI	0.0586426
ASV 847 Ruminococcaceae	Sex	PWV	0.0683442
ASV 89 Bacteroides	Sex	AIX	0.0518203
