# Supplementary material for: Association of the human gut microbiota with vascular stiffness
Source: Sci Rep. 2023 Aug 16;13:13348. doi: 10.1038/s41598-023-40178-6 (PMC10432492; doi:10.1038/s41598-023-40178-6)
Supplement: Supplementary file 5 — Supplementary Table S3. [file 41598_2023_40178_MOESM5_ESM.xlsx]

## Sheet: Table S3
Table S3: Stratified analysis for ASVs significantly interacting with sex or diabetes status
ASV taxonomy	value	coef	stderr	N	N.not.0	pval	qval	Stratification	interaction
ASV_14 _ Faecalibacterium	AIX	0.00686956	0.0370875	2399	2158	0.853068	0.962659	not diseased	ASV_14 aix_ao
ASV_14 _ Faecalibacterium	AIX	0.176154	0.0944102	688	498	0.062502	0.636076	diabetic	ASV_14 aix_ao
ASV_18 _ Alistipes	ABI	-0.0421702	0.0503479	2399	1561	0.402353	0.760761	not diseased	ASV_18 Avg_ABI
ASV_18 _ Alistipes	ABI	0.240265	0.0910839	688	440	0.00853788	0.399994	diabetic	ASV_18 Avg_ABI
ASV_196 _ Bacteroides	ABI	-0.00182024	0.0360868	2399	513	0.959776	0.988107	not diseased	ASV_196 Avg_ABI
ASV_196 _ Bacteroides	ABI	0.228521	0.0639881	688	132	0.000380727	0.114909	diabetic	ASV_196 Avg_ABI
ASV_468 _ Family_XIII_UCG-001	ABI	0.162973	0.0447786	688	172	0.000294226	0.109905	diabetic	ASV_468 Avg_ABI
ASV_468 _ Family_XIII_UCG-001	ABI	-0.0496234	0.0278634	2399	774	0.0750471	0.367599	not diseased	ASV_468 Avg_ABI
ASV_7 _ Agathobacter	ABI	0.0280412	0.0485176	2399	1921	0.563347	0.852418	not diseased	ASV_7 Avg_ABI
ASV_7 _ Agathobacter	ABI	0.347454	0.0996474	688	471	0.000520788	0.114909	diabetic	ASV_7 Avg_ABI
ASV_121 _ Faecalibacterium _ prausnitzii	ABI	0.0470374	0.0464923	1764	360	0.31181	0.693925	female	ASV_121 Avg_ABI
ASV_121 _ Faecalibacterium _ prausnitzii	ABI	-0.131822	0.0557564	1323	308	0.0182122	0.201299	male	ASV_121 Avg_ABI
ASV_130 _ Parabacteroides _ distasonis	ABI	-0.0633157	0.048447	1764	459	0.191417	0.57388	female	ASV_130 Avg_ABI
ASV_130 _ Parabacteroides _ distasonis	ABI	0.105453	0.0547904	1323	372	0.0544884	0.344417	male	ASV_130 Avg_ABI
ASV_183 _ Parabacteroides _ distasonis	AIX	-0.105106	0.0523069	1323	339	0.0446993	0.323487	male	ASV_183 aix_ao
ASV_183 _ Parabacteroides _ distasonis	AIX	0.0940733	0.042433	1764	402	0.0267526	0.250004	female	ASV_183 aix_ao
ASV_847 _ Ruminococcaceae	PWV	0.0699763	0.0249649	1764	354	0.00511914	0.102355	female	ASV_847 PWV_cf
ASV_847 _ Ruminococcaceae	PWV	-0.0374994	0.0274065	1323	226	0.171464	0.565624	male	ASV_847 PWV_cf
ASV_89 _ Bacteroides	AIX	0.0587775	0.051532	1764	742	0.254192	0.666495	female	ASV_89 aix_ao
ASV_89 _ Bacteroides	AIX	-0.141189	0.0598383	1323	536	0.0184456	0.211046	male	ASV_89 aix_ao
